# Supplementary material for: Craniofacial ontogeny in Centrosaurus apertus
Source: PeerJ. 2014 Feb 13;2:e252. doi: 10.7717/peerj.252 (PMC3933270; doi:10.7717/peerj.252)
Supplement: Supplemental Information 2 [file peerj-02-252-s002.txt]

#NEXUS 
[MacClade 4.08 registered to Joseph Frederickson, Temple University]


BEGIN TAXA;
	DIMENSIONS  NTAX=48;
	TAXLABELS
	_TMP_66.33.17
	_TMP_1982.18._164
	_TMP_1987.18.20
	_TMP_1992.36.224
	_TMP_1979.11.83
	TMP_1987.18.39
	_TMP_1982.18.44
	_TMP_1995.401.045
	_TMP_1980.18.66
	_TMP_1995.176.0076
	TMP_1992.36.780.
	_TMP_1990.57.20
	_TMP_1995.401.0007
	_TMP_1981.39.24
	_TMP_1981.18.56
	_TMP_1993.36.1940
	_TMP_1989.18.9
	_TMP_1995.401.0004
	_TMP_1995.401.044
	_TMP_1979.11.20
	_TMP_1980.18.83
	_TMP_1979.11.89
	_TMP_1980.18.221
	_TMP_1979.11.80
	_TMP_1982.16.11
	_TMP_1995.401.0016
	_TMP_1979.11.76
	_TMP_1982.18.79
	_TMP_1982.18.277
	_TMP_2001.00.001
	_TMP_1978.06.001
	_TMP_1980.54.1
	_TMP_1993.70.01
	_TMP_1994.182.1
	_TMP_1992.82.1
	_UALVP_11735
	_NMC_8795
	_NMC_348
	_NMC_11837
	_NMC_8798
	_NMC_11839
	_NMC_971
	_NMC_1229
	_Embryo
	_YPM_2015
	_AMNH_5351
	_ROM_767
	_USNM_8897;
END;


BEGIN CHARACTERS;
	DIMENSIONS  NCHAR=80;
	FORMAT SYMBOLS= " 0 1 2 3" MISSING=? GAP=- ;
	CHARSTATELABELS  
		1  1.,  2  2.,  3  3.,  4  4.,  5  6.,  6  7.,
  7  8.,  8  9.,  9  11.,  10  12.,  11  14.,
  12  15.,  13  16.,  14  17.,  15  18.,  16  20.,
  17  22.,  18  24.,  19  25.,  20  26.,  21  27.,
  22  28.,  23  29.,  24  30.,  25  31.,  26  33.,
  27  35.,  28  36.,  29  37.,  30  38.,  31  40.,
  32  41.,  33  43.,  34  44.,  35  45.,  36  46.,
  37  47.,  38  48.,  39  49.,  40  50.,  41  52.,
  42  53.,  43  56.,  44  57.,  45  59.,  46  60.,
  47  61.,  48  62.,  49  64.,  50  65.,  51  66.,
  52  68.,  53  69.,  54  70.,  55  71.,  56  72.,
  57  73.,  58  74.,  59  75.,  60  76.,  61  77.,
  62  78.,  63  79.,  64  81.,  65  82.,  66  83.,
  67  84.,  68  86.,  69  88.,  70  89.,  71  90.,
  72  91.,  73  92.,  74  95.,  75  96.,  76  97.,
  77  98.,  78  99.,  79  102.,  80  103.
		;

MATRIX
[                              10        20        30        40        50        60        70        80]
[                              .         .         .         .         .         .         .         .]

_TMP_66.33.17         ????????????0?000001000?????????????????????????????????????????????????????????
_TMP_1982.18._164     ????????????01?0100?010?????????????????????????????????????????????????????????
_TMP_1987.18.20       ????????????11?0110301??????????????????????????????????????????????????????????
_TMP_1992.36.224      ????????????10001023110?????????????????????????????????????????????????????????
_TMP_1979.11.83       ????????????0?001001010?????????????????????????????????????????????????????????
TMP_1987.18.39        ????????????1010111201??????????????????????????????????????????????????????????
_TMP_1982.18.44       ????????????1??010?3001?????????????????????????????????????????????????????????
_TMP_1995.401.045     ????????????10100?13111?????????????????????????????????????????????????????????
_TMP_1980.18.66       ??????????????????????????1?00??????????????????????????????????????????????????
_TMP_1995.176.0076    ??????????????????????????1?01??????????????????????????????????????????????????
TMP_1992.36.780.      ??????????????????????????1?11??????????????????????????????????????????????????
_TMP_1990.57.20       ??????????????????????????????????????????????00000001010???????????????????????
_TMP_1995.401.0007    ??????????????????????????????????????????????00000111010???????????????????????
_TMP_1981.39.24       ??????????????????????????????????????????????10000112120???????????????????????
_TMP_1981.18.56       ??????????????????????????????????????????????00000111011???????????????????????
_TMP_1993.36.1940     ??????????????????????????????????????????????10000112221???????????????????????
_TMP_1989.18.9        ???????????????????????????????000?010?1????????????????????????????????????????
_TMP_1995.401.0004    ????????????????????????????????11?12?1110??????????????????????????????????????
_TMP_1995.401.044     ???????????????????????????????011?11111?0??????????????????????????????????????
_TMP_1979.11.20       ?????????????????????????????????0?010?0?0??????????????????????????????????????
_TMP_1980.18.83       ???????????????????????????????111?1311200??????????????????????????????????????
_TMP_1979.11.89       ???????????????????????????????011?12111????????????????????????????????????????
_TMP_1980.18.221      ???????????????????????????????011?12001????????????????????????????????????????
_TMP_1979.11.80       ???????????????????????????????211?131?1????????????????????????????????????????
_TMP_1982.16.11       ??????????????????????????????????????????????000000110?00000000000000000000010?
_TMP_1995.401.0016    ????????????????????????????????????????????????????????????????2000000??????1?2
_TMP_1979.11.76       ??????????????????????????????????????????????????????????00000020001010?????1?2
_TMP_1982.18.79       ???????????????????????????????????????????????????????????1111122112121???????2
_TMP_1982.18.277      ???????????????????????????????????????????????????????????111112?122221???????2
_TMP_2001.00.001      111?1111211120111?2311?2?1112211111131111111111110?11222010101?111122221122210?2
_TMP_1978.06.001      ?????????????????????????????????????????????????????????11111212210212?122220?2
_TMP_1980.54.1        ?????????????????????????10000000000111111????10000112210?00000020000001?0000221
_TMP_1993.70.01       ???????????????????????????????2111121?2???12?1?11111222???1122122122221???????1
_TMP_1994.182.1       1110101221?1100011?31100110?02111101211111?021???????112?1?112102211222?2????0?2
_TMP_1992.82.1        01??1??1?11001001??30?01010002120?0?3???111???1000011102100100002000200??1?002?0
_UALVP_11735          12111112211120111222111111111220111121111111111110011212?11112112210222122222122
_NMC_8795             1111?11?210220121?231112?1110212101120121111221????11222110111212?1022112?222122
_NMC_348              0011111221102112?1231111111102111111311111101110000112020?111221220222212?222132
_NMC_11837            ???11111210120111?231101111112?11??1202????1?????????????1??????????????????????
_NMC_8798             ???010112100?0?01?23?1?0?10102?0010131111110111000011202110112?12211211?22?1?222
_NMC_11839            ?????????????????????????????????????????????????????????1?00000?00?00?1?0000212
_NMC_971              ?????????????????????????????????????????????????????????101121112122121?221?232
_NMC_1229             ??????????????????????????????????????????????1000011??201010101????21??2??????1
_Embryo               00000000000000000000000000000000000000000000000000000000000000000000000000000000
_YPM_2015             121?1112211221101?23?1?00111122211?1312222?12212???111?2?1111221221222210222?232
_AMNH_5351            1111111111?1101011?31111111112111??1301??1?0?11????112220?01??21210?21???????2?2
_ROM_767              11111011211010001003110110111210010110111111111???111202010111112110211?011??2?2
_USNM_8897            111111122111?????????101?111121?0??1311??1?????12??11112111111102111111?122??1?2
;
END;


BEGIN ASSUMPTIONS;
	OPTIONS  DEFTYPE=unord PolyTcount=MINSTEPS ;
END;


BEGIN MacClade;
	Version 4.0  87;
	LastModified -854212275;
	FileSettings editor  '0' '0' '1' '1';
	Singles 000;
	Editor 00011001111111100100010010 '0' '24' Geneva '9' '100' '1' all;
	EditorPosition  '44' '6' '723' '1227';
	TreeWindowPosition  '46' '6' '755' '1230';
	ListWindow Characters closed Geneva '9' '50' '10' '129' '352' 000;
	ListWindow Taxa closed Geneva '9' '50' '10' '145' '490' 100000000;
	ListWindow Trees closed Geneva '9' '50' '10' '276' '490' ;
	ListWindow TypeSets closed Geneva '9' '50' '10' '276' '490' ;
	ListWindow WtSets closed Geneva '9' '50' '10' '276' '490' ;
	ListWindow ExSets closed Geneva '9' '50' '10' '276' '490' ;
	ListWindow CharSets closed Geneva '9' '50' '10' '276' '490' ;
	ListWindow TaxSets closed Geneva '9' '50' '10' '276' '490' ;
	ListWindow CharPartitions closed Geneva '9' '50' '10' '276' '490' ;
	ListWindow CharPartNames closed Geneva '9' '50' '10' '276' '490' ;
	ListWindow WtSets closed Geneva '9' '50' '10' '276' '490' ;
	ChartWindowPosition  '52' '30' '718' '1220';
	StateNamesSymbols closed Geneva '9' '10' '50' '30' '148' '220';
	WindowOrder  Data;
	OtherSymbols &/ 00 ?-;
	Correlation  '0' '0' '1000' '0' '0' 10011010;
	Salmo 00000001;
	EditorFile  '2';
	ExportHTML _ MOSS  '100' 110000;
	PrettyPrint 10;
	EditorToolsPosition  '86' '645' '115' '165';
	TreeWindowProgram 10;
	TreeWindow 0000;
	Continuous  '0' '3' 1;
	Calculations 0000001;
	SummaryMode  '0' '0' 0;
	Charts  Geneva '9' (normal) 0010;
	NexusOptions  '0' '0' '50' 001011011;
	TipLabel  '1';
	TreeFont  Geneva '9' (normal);
	TreeShape  1.0 1.0 0100;
	TraceLabels 0101;
	ChartColors  '0' '0' '65535' '9' '0' 1;
	ChartBiggestSpot 1;
	ChartPercent 10;
	ChartBarWidth  '10' 1;
	ChartVerticalAxis 10101;
	ChartMinMax  '0';
	TraceAllChangesDisplay  '1' 1;
	BarsOnBranchesDisplay  '0' '0' '60000' '10000' '10000' '10000' '10000' '60000' '65000' '65000' '65000' '6' '1' 0000101;
	ContinuousBranchLabels 0;
	AllStatesBranchLabels 1;
	IndexNotation  '2' 1;
	PrintTree  10.00 '2' '2' '2' '2' '2' '2' '2' '2' '2' '2' '2' Geneva '9' (normal) Geneva '10' (normal) Geneva '9' (normal) Geneva '9' (normal) Geneva '9' (bold ) Geneva '9' (normal) Geneva '9' (normal) '0' '0' '0' '0' '0' '0' '0' '0' '0' '0' '0' '0' '0' '0' '0' '0' '0' '0' '0' '0' '0' '0' '0' '0' '0' '0' '0' '0' '0' '0' '1' '1' '1' '1' '0' '0' '-39' '4' '-40' '0' '1' '2' '1' '8' '0' '0' '0' '2' 1000111000000000000100000111000;
	MatchChar 00 .;
	EntryInterpretation 01;
	ColorOptions 00;
	TreeTools  '0' '5' '4' '0' '10' '4' '0' 00100111111101110;
	EditorTools  '0' '0' '0' '1000' '0' '0' '6' '3' '1' 100010101110011;
	PairAlign  '2' '2' '3' '2' '1' '1' '2' '1' '3' 1010;
	BothTools  '1';
END;
