# Supplementary material for: Craniofacial ontogeny in Centrosaurus apertus
Source: PeerJ. 2014 Feb 13;2:e252. doi: 10.7717/peerj.252 (PMC3933270; doi:10.7717/peerj.252)
Supplement: Supplemental Information 3 [file peerj-02-252-s003.txt]

#NEXUS 
[MacClade 4.08 registered to Joseph Frederickson, Temple University]


BEGIN TAXA;
	DIMENSIONS  NTAX=19;
	TAXLABELS
	_TMP_1980.54.1
	_TMP_1993.70.01
	_TMP_1994.182.1
	_TMP_1992.82.1
	_UALVP_11735
	_NMC_8795
	_NMC_348
	_NMC_11837
	_NMC_8798
	_NMC_971
	_NMC_1229
	_Embryo
	_TMP_1978.06.001
	_TMP_1982.16.11
	_YPM_2015
	_TMP_2001.00.001
	_AMNH_5351
	_ROM_767
	_USNM_8897;
END;


BEGIN CHARACTERS;
	DIMENSIONS  NCHAR=130;
	FORMAT MISSING=? GAP=- ;
	CHARSTATELABELS  
		1  1.,  2  2.,  4  3.,  5  4.,  6  6.,
  7  7.,  8  8.,  9  9.,  11  11.,
  13  12.,  14  14.,  15  15.,  17  16.,  19  17.,  20  18.,  21  20.,
  23  22.,  24  24.,  26  25.,
  28  26.,  31  27.,
  32  28.,  33  29.,  34  30.,  36  31.,
  37  33.,  38  35.,  39  36.,  40  37.,  42  38.,  44  40.,  46  41.,
  48  43.,  49  44.,  50  45.,  51  46.,
  52  47.,  55  N,  56  N,
  57  N,  58  48.,  59  49.,  61  50.,
  63  52.,  65  53.,  67  56.,  68  57.,  69  59.,  71  60.,
  73  61.,  74  62.,  76  64.,
  78  65.,  80  66.,  82  68.,  83  69.,  84  70.,  86  71.,
  88  72.,  90  73.,  91  74.,
  92  75.,  93  76.,  94  77.,  95  78.,  97  79.,  99  81.,  100  82.,  102  83.,  104  84.,  105  86.,  107  88.,  109  89.,  111  90.,
  113  91.,  114  92.,  116  95.,
  118  96.,  120  97.,  122  98.,  124  99.,  126  102.,
  129  103.,		;

MATRIX
[                            10        20        30        40        50        60        70        80        90        100       110       120       130]
[                            .         .         .         .         .         .         .         .         .         .         .         .         .]

_TMP_1980.54.1      ????????????????????????????????????100000000000000100101110101010??????100000000111111100?0000000011000000000001??000000001111010
_TMP_1993.70.01     ?????????????????????????????????????????????1111111101101??11?????111??1??10101011111111???111111111111111111111???????????????10
_TMP_1994.182.1     1101010111111?10100000110??11111000110?001110101101110101110101010?01110???????????101011?1?11111001111110111111?11????????00???11
_TMP_1992.82.1      010??1??10??11000010001????1110?0100100001110110?0?111000?????10101?????1000000001110001110010000001100000110000???10??000011???00
_UALVP_11735        11111111111111101101101111111011110111110111100111111011011010101011101011010000011111011?1111111011111100111111111111111111011011
_NMC_8795           11011?11??1110111101111??1111111111?1110011101110111101100101110101111111????????11111111110111011111??100111110111??1111111011011
_NMC_348            0001111111111100111111?1011111111101111001110101111111000110101010101010100000000111100110?111111111111011111111111??1111111011111
_NMC_11837          ????1111101110101101101??111111101011111011??101??1110110011???????1??????????????????????1???????????????????????????????????????
_NMC_8798           ????010110111000??0?001??11111?1?00?1010011??000101111000110101010101010100000000111100111101111??11111110111010?1111??10??1111011
_NMC_971            ??????????????????????????????????????????????????????????????????????????????????????????10111110110111111110111??111110??1111111
_NMC_1229           ????????????????????????????????????????????????????????????????????????10000000011????110101010001???????1110???11?????????????10
_Embryo             0000000000000000000000000000000000000000000000000000000000000000000000000000000000000000000000000000000000000000000000000000000000
_TMP_1978.06.001    ??????????????????????????????????????????????????????????????????????????????????????????1111101111111100111011?101111111100???11
_TMP_1982.16.11     ????????????????????????????????????????????????????????????????????????000000000011000??000000000000000000000000000000000010000??
_YPM_2015           1111?111111111111111001??11111?1?0001111011111111?1111000111111111?11111111??????1110??11?1111111111111111111111100111111??1111111
_TMP_2001.00.001    1101?111101111101101101??1111111?11?1111111101011111110001101010101110101101000??111111110101010??110101111111111101111111000???11
_AMNH_5351          1101111110101?10100100110??111111101111101110101??1111000010????10?0??101????????111111110?01???11111100??1110?????????????11???11
_ROM_767            1101110110111100100000100001111101010111011100001011001010101010101110101??????101111001101011101011110100111010?001010????11???11
_USNM_8897          1101111111111110???????????????1010?111101110??0??1111000110????10???????1011????1110101111111101001110110101010?101111????10???11
;
END;


BEGIN ASSUMPTIONS;
	OPTIONS  DEFTYPE=unord PolyTcount=MINSTEPS ;
END;


BEGIN MacClade;
	Version 4.0  87;
	LastModified -847008341;
	FileSettings editor  '0' '0' '1' '1';
	Singles 000;
	Editor 00011001111111100100010010 '0' '24' Geneva '9' '100' '1' all;
	EditorPosition  '44' '17' '723' '1227';
	TreeWindowPosition  '46' '6' '751' '1230';
	ListWindow Characters closed Geneva '9' '50' '10' '129' '359' 000;
	ListWindow Taxa closed Geneva '9' '50' '10' '145' '490' 100000000;
	ListWindow Trees closed Geneva '9' '50' '10' '276' '490' ;
	ListWindow TypeSets closed Geneva '9' '50' '10' '276' '490' ;
	ListWindow WtSets closed Geneva '9' '50' '10' '276' '490' ;
	ListWindow ExSets closed Geneva '9' '50' '10' '276' '490' ;
	ListWindow CharSets closed Geneva '9' '50' '10' '276' '490' ;
	ListWindow TaxSets closed Geneva '9' '50' '10' '276' '490' ;
	ListWindow CharPartitions closed Geneva '9' '50' '10' '276' '490' ;
	ListWindow CharPartNames closed Geneva '9' '50' '10' '276' '490' ;
	ListWindow WtSets closed Geneva '9' '50' '10' '276' '490' ;
	ChartWindowPosition  '52' '30' '718' '1220';
	StateNamesSymbols closed Geneva '9' '10' '50' '30' '148' '220';
	WindowOrder ;
	OtherSymbols &/ 00 ?-;
	Correlation  '0' '0' '1000' '0' '0' 10011010;
	Salmo 00000001;
	EditorFile  '2';
	ExportHTML _ MOSS  '100' 110000;
	PrettyPrint 10;
	EditorToolsPosition  '86' '645' '115' '165';
	TreeWindowProgram 10;
	TreeWindow 0000;
	Continuous  '0' '3' 1;
	Calculations 0000001;
	SummaryMode  '0' '0' 0;
	Charts  Geneva '9' (normal) 0010;
	NexusOptions  '0' '0' '50' 001011011;
	TipLabel  '1';
	TreeFont  Geneva '9' (normal);
	TreeShape  1.0 1.0 0100;
	TraceLabels 0101;
	ChartColors  '0' '0' '65535' '9' '0' 1;
	ChartBiggestSpot 1;
	ChartPercent 10;
	ChartBarWidth  '10' 1;
	ChartVerticalAxis 10101;
	ChartMinMax  '0';
	TraceAllChangesDisplay  '1' 1;
	BarsOnBranchesDisplay  '0' '0' '60000' '10000' '10000' '10000' '10000' '60000' '65000' '65000' '65000' '6' '1' 0000101;
	ContinuousBranchLabels 0;
	AllStatesBranchLabels 1;
	IndexNotation  '2' 1;
	PrintTree  10.00 '2' '2' '2' '2' '2' '2' '2' '2' '2' '2' '2' Geneva '9' (normal) Geneva '10' (normal) Geneva '9' (normal) Geneva '9' (normal) Geneva '9' (bold ) Geneva '9' (normal) Geneva '9' (normal) '0' '0' '0' '0' '0' '0' '0' '0' '0' '0' '0' '0' '0' '0' '0' '0' '0' '0' '0' '0' '0' '0' '0' '0' '0' '0' '0' '0' '0' '0' '1' '1' '1' '1' '0' '0' '-39' '4' '-40' '0' '1' '2' '1' '8' '0' '0' '0' '2' 1000111000000000000100000111000;
	MatchChar 00 .;
	EntryInterpretation 01;
	ColorOptions 00;
	TreeTools  '0' '5' '4' '0' '10' '4' '0' 00100111111101110;
	EditorTools  '0' '0' '0' '1000' '0' '0' '6' '3' '1' 100010101110011;
	PairAlign  '2' '2' '3' '2' '1' '1' '2' '1' '3' 1010;
	BothTools  '1';
END;
